# Supplementary material for: The Combined Assessment of CTC and ESR1 Status in Liquid Biopsy Samples Enhances the Clinical Value of Prediction in Metastatic Breast Cancer
Source: Int J Mol Sci. 2025 Feb 26;26(5):2038. doi: 10.3390/ijms26052038 (PMC11900918; doi:10.3390/ijms26052038)
Supplement: Supplementary file 1 [file ijms-26-02038-s001.zip]

Archive with 1 entries (1 files):
- ijms-3476521-supplementary.pdf
